# Supplementary material for: Emerging green steel markets surrounding the EU emissions trading system and carbon border adjustment mechanism
Source: Nat Commun. 2025 Oct 13;16:9087. doi: 10.1038/s41467-025-64440-9 (PMC12518805; doi:10.1038/s41467-025-64440-9)
Supplement: Supplementary file 3 — Source Data [file 41467_2025_64440_MOESM3_ESM.xlsx]

## Sheet: Fig. 3
Figure a
EU ETS price = 80 EUR	506.412821182791	528.796976082791	531.489222982791	536.873716782791	550.334951282791	578.334319042791	597.432776088791	610.627785413791	623.822794738791	638.601205182791	638.601205182791
EU ETS price = 150 EUR	504.830660182791	546.800950620291	551.848913557791	561.944839432791	587.184654120291	639.683468670291	675.493075631541	700.233718115916	724.974360600291	752.683880182791	752.683880182791
	2025	2026	2027	2028	2029	2030	2031	2032	2033	2034	2035
Figure b
EU ETS price = 80 EUR, El. price = 100 EUR/MWh	763.808737972688	643.419345122688	646.541898272688	652.787004572688	668.399770322688	700.874323082688	718.801628003688	733.825438891188	748.849249778688	765.675917972688	765.675917972688
EU ETS price = 150 EUR, El. price = 100 EUR/MWh	765.402830472688	539.672718878938	545.527506035188	557.237080347688	586.511016128938	647.400802553938	681.014499280813	709.184144694875	737.353790108938	768.903792972688	768.903792972688
EU ETS price = 80 EUR, El. price = 80 EUR/MWh	700.844362972688	580.454970122688	583.577523272688	589.822629572688	605.435395322688	637.909948082688	655.837253003688	670.861063891188	685.884874778688	702.711542972688	702.711542972688
EU ETS price = 150 EUR, El. price = 80 EUR/MWh	702.438455472688	476.708343878938	482.563131035188	494.272705347688	523.546641128938	584.436427553938	618.050124280813	646.219769694875	674.389415108938	705.939417972688	705.939417972688
EU ETS price = 80 EUR, El. price = 60 EUR/MWh	637.879987972688	517.490595122688	520.613148272688	526.858254572688	542.471020322688	574.945573082688	592.872878003688	607.896688891188	622.920499778688	639.747167972688	639.747167972688
EU ETS price = 150 EUR, El. price = 60 EUR/MWh	639.474080472688	413.743968878938	419.598756035188	431.308330347688	460.582266128938	521.472052553938	555.085749280813	583.255394694875	611.425040108938	642.975042972688	642.975042972688
	2025	2026	2027	2028	2029	2030	2031	2032	2033	2034	2035
Figure c
EU ETS price = 80 EUR, El. price = 100 EUR/MWh	774.351629507034	674.983895122688	678.062198272688	684.218804572688	699.610320322688	731.624673082688	749.227183003688	764.062931391188	778.898679778688	795.514717972688	795.514717972688
EU ETS price = 150 EUR, El. price = 100 EUR/MWh	802.054672007034	598.856250128938	604.628068535188	616.171705347688	645.030797378938	705.057708803938	738.062414905813	765.879443132375	793.696471358938	824.851542972688	824.851542972688
EU ETS price = 80 EUR, El. price = 80 EUR/MWh	716.062254507034	612.019520122688	615.097823272688	621.254429572688	636.645945322688	668.660298082688	686.262808003688	701.098556391188	715.934304778688	732.550342972688	732.550342972688
EU ETS price = 150 EUR, El. price = 80 EUR/MWh	743.765297007034	535.891875128938	541.663693535188	553.207330347688	582.066422378938	642.093333803938	675.098039905813	702.915068132375	730.732096358938	761.887167972688	761.887167972688
EU ETS price = 80 EUR, El. price = 60 EUR/MWh	657.772879507034	549.055145122688	552.133448272688	558.290054572688	573.681570322688	605.695923082688	623.298433003688	638.134181391188	652.969929778688	669.585967972688	669.585967972688
EU ETS price = 150 EUR, El. price = 60 EUR/MWh	685.475922007035	472.927500128938	478.699318535188	490.242955347688	519.102047378938	579.128958803938	612.133664905813	639.950693132375	667.767721358938	698.922792972688	698.922792972688
	2025	2026	2027	2028	2029	2030	2031	2032	2033	2034	2035
Figure d
EU ETS price = 80 EUR	612.211596648380	606.105956648380	606.388956648380	606.954956648380	608.369956648380	611.313156648380	614.229896648380	615.432646648380	616.635396648380	617.982476648380	617.982476648380
EU ETS price = 150 EUR	621.758336648380	610.310261648380	610.840886648380	611.902136648380	614.555261648380	620.073761648380	625.542649148380	627.797805398380	630.052961648380	632.578736648380	632.578736648380
	2025	2026	2027	2028	2029	2030	2031	2032	2033	2034	2035
Figure e
EU ETS price = 80 EUR, NG price 60 EUR/MWh	767.329435065447	666.869027153619	669.596649053619	675.051892853619	688.690002353619	717.057270113619	732.085779659619	745.431132734619	758.776485809619	773.723281253619	773.723281253619
EU ETS price = 150 EUR, NG price 60 EUR/MWh	848.329435065447	651.478671127947	656.592962190447	666.821544315447	692.392999627947	745.581626677947	773.760082076697	798.782619092322	823.805156107947	851.830397565447	851.830397565447
EU ETS price = 80 EUR, NG price 30 EUR/MWh	690.856101253619	585.869027153619	588.596649053619	594.051892853619	607.690002353619	636.057270113619	651.085779659619	664.431132734619	677.776485809619	692.723281253619	692.723281253619
EU ETS price = 150 EUR, NG price 30 EUR/MWh	771.856101253619	570.478671127947	575.592962190447	585.821544315447	611.392999627947	664.581626677947	692.760082076697	717.782619092322	742.805156107947	770.830397565447	770.830397565447
	2025	2026	2027	2028	2029	2030	2031	2032	2033	2034	2035
Figure f
EU ETS price = 80 EUR, NG price 60 EUR/MWh	848.212435065447	710.006627153619	712.734249053619	718.189492853619	731.827602353619	760.194870113619	775.223379659619	788.568732734619	801.914085809619	816.860881253619	816.860881253619
EU ETS price = 150 EUR, NG price 60 EUR/MWh	929.212435065447	732.361671127947	737.475962190447	747.704544315447	773.275999627947	826.464626677947	854.643082076697	879.665619092322	904.688156107947	932.713397565447	932.713397565447
EU ETS price = 80 EUR, NG price 30 EUR/MWh	733.993701253619	629.006627153619	631.734249053619	637.189492853619	650.827602353619	679.194870113619	694.223379659619	707.568732734619	720.914085809619	735.860881253619	735.860881253619
EU ETS price = 150 EUR, NG price 30 EUR/MWh	814.993701253619	651.361671127947	656.475962190447	666.704544315447	692.275999627947	745.464626677947	773.643082076697	798.665619092322	823.688156107947	851.713397565447	851.713397565447
	2025	2026	2027	2028	2029	2030	2031	2032	2033	2034	2035

## Sheet: Fig. 5
EU27 Production	167.575249900000	111.884907611721	18.2009759324812
Import	11.8828	0.9159	7.8927
Total	179.4581	112.8008	26.0936
EU27 Target	146.5562	127.1331	77.6924
Total production	139.4230	137.6040	101.7210
Demand	151.5728	153.6113	154.2295
	2025	2030	2035

## Sheet: Fig. 7
Figure a
BF-BOF scope 1&2, EU ETS price = 80 EUR	484.424461685049	487.116708585049	492.501202385049	505.962436885049	533.961804645049	553.060261691049	566.255271016049	579.450280341049	594.228690785049	594.228690785049
BF-BOF scope 1&2, EU ETS price = 150 EUR	504.528436222549	509.576399160049	519.672325035049	544.912139722549	597.410954272549	633.220561233799	657.961203718174	682.701846202549	710.411365785049	710.411365785049
BF-BOF scope 1, EU ETS price = 80 EUR	478.024461685049	480.716708585049	486.101202385049	499.562436885049	527.561804645049	546.660261691049	559.855271016049	573.050280341049	587.828690785049	587.828690785049
BF-BOF scope 1, EU ETS price = 150 EUR	492.528436222549	497.576399160049	507.672325035049	532.912139722549	585.410954272549	621.220561233799	645.961203718174	670.701846202549	698.411365785049	698.411365785049
Scrap-EAF scope 1&2, EU ETS price = 80 EUR	554.354439067735	554.354439067735	554.354439067735	554.354439067735	554.354439067735	589.683299067735	590.886049067735	592.088799067735	593.435879067735	593.435879067735
Scrap-EAF scope 1&2, EU ETS price = 150 EUR	554.354439067735	554.354439067735	554.354439067735	554.354439067735	554.354439067735	620.596051567735	622.851207817735	625.106364067735	627.632139067735	627.632139067735
Scrap-EAF scope 1, EU ETS price = 80 EUR	554.354439067735	554.354439067735	554.354439067735	554.354439067735	554.354439067735	550.483299067735	551.686049067735	552.888799067735	554.235879067735	554.235879067735
Scrap-EAF scope 1, EU ETS price = 150 EUR	554.354439067735	554.354439067735	554.354439067735	554.354439067735	554.354439067735	547.096051567735	549.351207817735	551.606364067735	554.132139067735	554.132139067735
H2-DRI-EAF scope 1&2, EU ETS price = 80 EUR	598.969699069528	598.969699069528	598.969699069528	598.969699069528	598.969699069528	598.969699069528	598.969699069528	598.969699069528	602.658699069528	602.658699069528
H2-DRI-EAF scope 1&2, EU ETS price = 150 EUR	598.969699069528	598.969699069528	598.969699069528	598.969699069528	598.969699069528	598.969699069528	598.969699069528	598.969699069528	605.886574069528	605.886574069528
	2026	2027	2028	2029	2030	2031	2032	2033	2034	2035
Figure b
BF-BOF scope 1&2, EU ETS price = 80 EUR	638.258921261524	640.951168161524	646.335661961524	659.796896461524	687.796264221524	706.894721267524	720.089730592524	733.284739917524	748.063150361524	748.063150361524
BF-BOF scope 1&2, EU ETS price = 150 EUR	797.662895799024	802.710858736524	812.806784611524	838.046599299024	890.545413849024	926.355020810274	951.095663294649	975.836305779024	1003.54582536152	1003.54582536152
BF-BOF scope 1, EU ETS price = 80 EUR	629.458921261524	632.151168161524	637.535661961524	650.996896461524	678.996264221524	698.094721267524	711.289730592524	724.484739917524	739.263150361524	739.263150361524
BF-BOF scope 1, EU ETS price = 150 EUR	781.162895799024	786.210858736524	796.306784611524	821.546599299024	874.045413849024	909.855020810274	934.595663294649	959.336305779024	987.045825361524	987.045825361524
Scrap-EAF scope 1&2, EU ETS price = 80 EUR	632.006210035477	632.006210035477	632.006210035477	655.875130035477	658.818330035477	661.735070035477	662.937820035477	664.140570035477	665.487650035477	665.487650035477
Scrap-EAF scope 1&2, EU ETS price = 150 EUR	632.006210035477	632.006210035477	632.006210035477	676.760435035477	682.278935035477	687.747822535477	690.002978785477	692.258135035477	694.783910035477	694.783910035477
Scrap-EAF scope 1, EU ETS price = 80 EUR	632.006210035477	632.006210035477	632.006210035477	625.475130035477	628.418330035477	631.335070035477	632.537820035477	633.740570035477	635.087650035477	635.087650035477
Scrap-EAF scope 1, EU ETS price = 150 EUR	632.006210035477	632.006210035477	632.006210035477	619.760435035477	625.278935035477	630.747822535477	633.002978785477	635.258135035477	637.783910035477	637.783910035477
H2-DRI-EAF scope 1&2, EU ETS price = 80 EUR	565.120464918895	565.120464918895	565.120464918895	565.120464918895	565.120464918895	565.120464918895	565.120464918895	565.120464918895	568.809464918895	568.809464918895
H2-DRI-EAF scope 1&2, EU ETS price = 150 EUR	565.120464918895	565.120464918895	565.120464918895	565.120464918895	565.120464918895	565.120464918895	565.120464918895	565.120464918895	572.037339918895	572.037339918895
	2026	2027	2028	2029	2030	2031	2032	2033	2034	2035
Figure c
BF-BOF scope 1&2, EU ETS price = 80 EUR	530.342403929947	533.034650829947	538.419144629947	551.880379129947	579.879746889947	598.978203935947	612.173213260947	625.368222585947	640.146633029947	640.146633029947
BF-BOF scope 1&2, EU ETS price = 150 EUR	570.046378467447	575.094341404947	585.190267279947	610.430081967447	662.928896517447	698.738503478697	723.479145963072	748.219788447447	775.929308029947	775.929308029947
BF-BOF scope 1, EU ETS price = 80 EUR	524.742403929947	527.434650829947	532.819144629947	546.280379129947	574.279746889947	593.378203935947	606.573213260947	619.768222585947	634.546633029947	634.546633029947
BF-BOF scope 1, EU ETS price = 150 EUR	559.546378467447	564.594341404947	574.690267279947	599.930081967447	652.428896517447	688.238503478697	712.979145963072	737.719788447447	765.429308029947	765.429308029947
Scrap-EAF scope 1&2, EU ETS price = 80 EUR	519.742406003219	519.742406003219	519.742406003219	519.742406003219	542.554526003219	545.471266003219	546.674016003219	547.876766003219	549.223846003219	549.223846003219
Scrap-EAF scope 1&2, EU ETS price = 150 EUR	519.742406003219	519.742406003219	519.742406003219	519.742406003219	562.515131003219	567.984018503219	570.239174753219	572.494331003219	575.020106003219	575.020106003219
Scrap-EAF scope 1, EU ETS price = 80 EUR	519.742406003219	519.742406003219	519.742406003219	519.742406003219	513.754526003219	516.671266003219	517.874016003219	519.076766003219	520.423846003219	520.423846003219
Scrap-EAF scope 1, EU ETS price = 150 EUR	519.742406003219	519.742406003219	519.742406003219	519.742406003219	508.515131003219	513.984018503219	516.239174753219	518.494331003219	521.020106003219	521.020106003219
H2-DRI-EAF scope 1&2, EU ETS price = 80 EUR	1041.94599395089	1041.94599395089	1041.94599395089	1041.94599395089	1041.94599395089	1041.94599395089	1041.94599395089	1041.94599395089	1045.63499395089	1045.63499395089
H2-DRI-EAF scope 1&2, EU ETS price = 150 EUR	1041.94599395089	1041.94599395089	1041.94599395089	1041.94599395089	1041.94599395089	1041.94599395089	1041.94599395089	1041.94599395089	1048.86286895089	1048.86286895089
	2026	2027	2028	2029	2030	2031	2032	2033	2034	2035
Figure d
BF-BOF scope 1&2, EU ETS price = 80 EUR	539.679153670876	542.371400570876	547.755894370876	561.217128870876	589.216496630876	608.314953676876	621.509963001876	634.704972326876	649.483382770876	649.483382770876
BF-BOF scope 1&2, EU ETS price = 150 EUR	577.283128208376	582.331091145876	592.427017020876	617.666831708376	670.165646258376	705.975253219626	730.715895704001	755.456538188376	783.166057770876	783.166057770876
BF-BOF scope 1, EU ETS price = 80 EUR	527.679153670876	530.371400570876	535.755894370876	549.217128870876	577.216496630876	596.314953676876	609.509963001876	622.704972326876	637.483382770876	637.483382770876
BF-BOF scope 1, EU ETS price = 150 EUR	554.783128208376	559.831091145876	569.927017020876	595.166831708376	647.665646258376	683.475253219626	708.215895704001	732.956538188376	760.666057770876	760.666057770876
Scrap-EAF scope 1&2, EU ETS price = 80 EUR	568.002312938703	568.002312938703	568.002312938703	568.002312938703	581.214432938703	584.131172938703	585.333922938703	586.536672938703	587.883752938703	587.883752938703
Scrap-EAF scope 1&2, EU ETS price = 150 EUR	568.002312938703	568.002312938703	568.002312938703	568.002312938703	592.775037938703	598.243925438703	600.499081688703	602.754237938703	605.280012938703	605.280012938703
Scrap-EAF scope 1, EU ETS price = 80 EUR	568.002312938703	568.002312938703	568.002312938703	568.002312938703	562.014432938703	564.931172938703	566.133922938703	567.336672938703	568.683752938703	568.683752938703
Scrap-EAF scope 1, EU ETS price = 150 EUR	568.002312938703	568.002312938703	568.002312938703	568.002312938703	556.775037938703	562.243925438703	564.499081688703	566.754237938703	569.280012938703	569.280012938703
H2-DRI-EAF scope 1&2, EU ETS price = 80 EUR	653.805992860775	653.805992860775	653.805992860775	653.805992860775	653.805992860775	653.805992860775	653.805992860775	653.805992860775	657.494992860775	657.494992860775
H2-DRI-EAF scope 1&2, EU ETS price = 150 EUR	653.805992860775	653.805992860775	653.805992860775	653.805992860775	653.805992860775	653.805992860775	653.805992860775	653.805992860775	660.722867860775	660.722867860775
	2026	2027	2028	2029	2030	2031	2032	2033	2034	2035
Figure e
BF-BOF scope 1&2, EU ETS price = 80 EUR	575.698144140745	578.390391040745	583.774884840745	597.236119340745	625.235487100745	644.333944146745	657.528953471745	670.723962796745	685.502373240745	685.502373240745
BF-BOF scope 1&2, EU ETS price = 150 EUR	677.002118678245	682.050081615745	692.146007490745	717.385822178245	769.884636728245	805.694243689495	830.434886173870	855.175528658245	882.885048240745	882.885048240745
BF-BOF scope 1, EU ETS price = 80 EUR	558.898144140745	561.590391040745	566.974884840745	580.436119340745	608.435487100745	627.533944146745	640.728953471745	653.923962796745	668.702373240745	668.702373240745
BF-BOF scope 1, EU ETS price = 150 EUR	645.502118678245	650.550081615745	660.646007490745	685.885822178245	738.384636728245	774.194243689495	798.934886173870	823.675528658245	851.385048240745	851.385048240745
Scrap-EAF scope 1&2, EU ETS price = 80 EUR	799.760961648380	799.760961648380	799.760961648380	824.429881648380	827.373081648380	830.289821648380	831.492571648380	832.695321648380	834.042401648380	834.042401648380
Scrap-EAF scope 1&2, EU ETS price = 150 EUR	799.760961648380	799.760961648380	799.760961648380	846.015186648380	851.533686648380	857.002574148380	859.257730398380	861.512886648380	864.038661648380	864.038661648380
Scrap-EAF scope 1, EU ETS price = 80 EUR	799.760961648380	799.760961648380	799.760961648380	793.229881648380	796.173081648380	799.089821648380	800.292571648380	801.495321648380	802.842401648380	802.842401648380
Scrap-EAF scope 1, EU ETS price = 150 EUR	799.760961648380	799.760961648380	799.760961648380	787.515186648380	793.033686648380	798.502574148380	800.757730398380	803.012886648380	805.538661648380	805.538661648380
H2-DRI-EAF scope 1&2, EU ETS price = 80 EUR	848.646424537639	848.646424537639	848.646424537639	848.646424537639	848.646424537639	848.646424537639	848.646424537639	848.646424537639	852.335424537639	852.335424537639
H2-DRI-EAF scope 1&2, EU ETS price = 150 EUR	848.646424537639	848.646424537639	848.646424537639	848.646424537639	848.646424537639	848.646424537639	848.646424537639	848.646424537639	855.563299537639	855.563299537639
	2026	2027	2028	2029	2030	2031	2032	2033	2034	2035
Figure f
BF-BOF scope 1&2, EU ETS price = 80 EUR	516.133646004842	518.825892904842	524.210386704842	537.671621204842	565.670988964842	584.769446010842	597.964455335842	611.159464660842	625.937875104842	625.937875104842
BF-BOF scope 1&2, EU ETS price = 150 EUR	550.937620542342	555.985583479842	566.081509354842	591.321324042342	643.820138592342	679.629745553592	704.370388037967	729.111030522342	756.820550104842	756.820550104842
BF-BOF scope 1, EU ETS price = 80 EUR	512.133646004842	514.825892904842	520.210386704842	533.671621204842	561.670988964842	580.769446010842	593.964455335842	607.159464660842	621.937875104842	621.937875104842
BF-BOF scope 1, EU ETS price = 150 EUR	543.437620542342	548.485583479842	558.581509354842	583.821324042342	636.320138592342	672.129745553592	696.870388037967	721.611030522342	749.320550104842	749.320550104842
Scrap-EAF scope 1&2, EU ETS price = 80 EUR	598.813613261283	598.813613261283	598.813613261283	598.813613261283	598.813613261283	625.342473261283	626.545223261283	627.747973261283	629.095053261283	629.095053261283
Scrap-EAF scope 1&2, EU ETS price = 150 EUR	598.813613261283	598.813613261283	598.813613261283	598.813613261283	598.813613261283	648.555225761283	650.810382011283	653.065538261283	655.591313261283	655.591313261283
Scrap-EAF scope 1, EU ETS price = 80 EUR	598.813613261283	598.813613261283	598.813613261283	598.813613261283	598.813613261283	594.942473261283	596.145223261283	597.347973261283	598.695053261283	598.695053261283
Scrap-EAF scope 1, EU ETS price = 150 EUR	598.813613261283	598.813613261283	598.813613261283	598.813613261283	598.813613261283	591.555225761283	593.810382011283	596.065538261283	598.591313261283	598.591313261283
H2-DRI-EAF scope 1&2, EU ETS price = 80 EUR	798.551696983776	798.551696983776	798.551696983776	798.551696983776	798.551696983776	798.551696983776	798.551696983776	798.551696983776	802.240696983776	802.240696983776
H2-DRI-EAF scope 1&2, EU ETS price = 150 EUR	798.551696983776	798.551696983776	798.551696983776	798.551696983776	798.551696983776	798.551696983776	798.551696983776	798.551696983776	805.468571983776	805.468571983776
	2026	2027	2028	2029	2030	2031	2032	2033	2034	2035
Figure g
BF-BOF scope 1&2, EU ETS price = 80 EUR	511.192767572129	513.885014472129	519.269508272129	532.730742772129	560.730110532129	579.828567578129	593.023576903129	606.218586228129	620.996996672129	620.996996672129
BF-BOF scope 1&2, EU ETS price = 150 EUR	556.496742109629	561.544705047129	571.640630922129	596.880445609629	649.379260159629	685.188867120879	709.929509605254	734.670152089629	762.379671672129	762.379671672129
BF-BOF scope 1, EU ETS price = 80 EUR	508.792767572129	511.485014472129	516.869508272129	530.330742772129	558.330110532129	577.428567578129	590.623576903129	603.818586228129	618.596996672129	618.596996672129
BF-BOF scope 1, EU ETS price = 150 EUR	551.996742109629	557.044705047129	567.140630922129	592.380445609629	644.879260159629	680.688867120879	705.429509605254	730.170152089629	757.879671672129	757.879671672129
Scrap-EAF scope 1&2, EU ETS price = 80 EUR	586.605290680638	586.605290680638	586.605290680638	586.605290680638	600.617410680638	603.534150680638	604.736900680638	605.939650680638	607.286730680638	607.286730680638
Scrap-EAF scope 1&2, EU ETS price = 150 EUR	586.605290680638	586.605290680638	586.605290680638	586.605290680638	612.878015680638	618.346903180638	620.602059430638	622.857215680638	625.382990680638	625.382990680638
Scrap-EAF scope 1, EU ETS price = 80 EUR	586.605290680638	586.605290680638	586.605290680638	586.605290680638	580.617410680638	583.534150680638	584.736900680638	585.939650680638	587.286730680638	587.286730680638
Scrap-EAF scope 1, EU ETS price = 150 EUR	586.605290680638	586.605290680638	586.605290680638	586.605290680638	575.378015680638	580.846903180638	583.102059430638	585.357215680638	587.882990680638	587.882990680638
H2-DRI-EAF scope 1&2, EU ETS price = 80 EUR	642.356720483739	642.356720483739	642.356720483739	642.356720483739	642.356720483739	642.356720483739	642.356720483739	642.356720483739	646.045720483739	646.045720483739
H2-DRI-EAF scope 1&2, EU ETS price = 150 EUR	642.356720483739	642.356720483739	642.356720483739	642.356720483739	642.356720483739	642.356720483739	642.356720483739	642.356720483739	649.273595483739	649.273595483739
	2026	2027	2028	2029	2030	2031	2032	2033	2034	2035
Figure h
BF-BOF scope 1&2, EU ETS price = 80 EUR	515.062406972029	517.754653872029	523.139147672029	536.600382172029	564.599749932029	583.698206978029	596.893216303029	610.088225628029	624.866636072029	624.866636072029
BF-BOF scope 1&2, EU ETS price = 150 EUR	561.766381509528	566.814344447029	576.910270322029	602.150085009528	654.648899559528	690.458506520778	715.199149005154	739.939791489529	767.649311072029	767.649311072029
BF-BOF scope 1, EU ETS price = 80 EUR	512.662406972029	515.354653872029	520.739147672029	534.200382172029	562.199749932029	581.298206978029	594.493216303029	607.688225628029	622.466636072029	622.466636072029
BF-BOF scope 1, EU ETS price = 150 EUR	557.266381509529	562.314344447029	572.410270322029	597.650085009529	650.148899559528	685.958506520779	710.699149005154	735.439791489529	763.149311072029	763.149311072029
Scrap-EAF scope 1&2, EU ETS price = 80 EUR	571.749541809670	571.749541809670	571.749541809670	571.749541809670	572.161661809670	575.078401809670	576.281151809670	577.483901809670	578.830981809670	578.830981809670
Scrap-EAF scope 1&2, EU ETS price = 150 EUR	571.749541809670	571.749541809670	571.749541809670	571.749541809670	572.522266809670	577.991154309670	580.246310559670	582.501466809670	585.027241809670	585.027241809670
Scrap-EAF scope 1, EU ETS price = 80 EUR	571.749541809670	571.749541809670	571.749541809670	571.749541809670	566.561661809670	569.478401809670	570.681151809670	571.883901809670	573.230981809670	573.230981809670
Scrap-EAF scope 1, EU ETS price = 150 EUR	571.749541809670	571.749541809670	571.749541809670	571.749541809670	562.022266809670	567.491154309670	569.746310559670	572.001466809670	574.527241809670	574.527241809670
H2-DRI-EAF scope 1&2, EU ETS price = 80 EUR	585.066655816376	585.066655816376	585.066655816376	585.066655816376	585.066655816376	585.066655816376	585.066655816376	585.066655816376	588.755655816376	588.755655816376
H2-DRI-EAF scope 1&2, EU ETS price = 150 EUR	585.066655816376	585.066655816376	585.066655816376	585.066655816376	585.066655816376	585.066655816376	585.066655816376	585.066655816376	591.983530816376	591.983530816376
	2026	2027	2028	2029	2030	2031	2032	2033	2034	2035
Figure i
BF-BOF scope 1&2, EU ETS price = 80 EUR	566.112942110387	568.805189010387	574.189682810387	587.650917310387	615.650285070387	634.748742116387	647.943751441387	661.138760766387	675.917171210387	675.917171210387
BF-BOF scope 1&2, EU ETS price = 150 EUR	579.916916647887	584.964879585387	595.060805460387	620.300620147887	672.799434697887	708.609041659137	733.349684143512	758.090326627887	785.799846210387	785.799846210387
BF-BOF scope 1, EU ETS price = 80 EUR	563.712942110387	566.405189010387	571.789682810387	585.250917310387	613.250285070387	632.348742116387	645.543751441387	658.738760766387	673.517171210387	673.517171210387
BF-BOF scope 1, EU ETS price = 150 EUR	575.416916647887	580.464879585387	590.560805460387	615.800620147887	668.299434697887	704.109041659137	728.849684143512	753.590326627887	781.299846210387	781.299846210387
Scrap-EAF scope 1&2, EU ETS price = 80 EUR	712.942219712896	712.942219712896	712.942219712896	712.942219712896	745.915779712896	748.832519712896	750.035269712896	751.238019712896	752.585099712896	752.585099712896
Scrap-EAF scope 1&2, EU ETS price = 150 EUR	712.942219712896	712.942219712896	712.942219712896	712.942219712896	774.767644712896	780.236532212896	782.491688462896	784.746844712896	787.272619712896	787.272619712896
Scrap-EAF scope 1, EU ETS price = 80 EUR	712.942219712896	712.942219712896	712.942219712896	712.942219712896	708.315779712896	711.232519712896	712.435269712896	713.638019712896	714.985099712896	714.985099712896
Scrap-EAF scope 1, EU ETS price = 150 EUR	712.942219712896	712.942219712896	712.942219712896	712.942219712896	704.267644712896	709.736532212896	711.991688462896	714.246844712896	716.772619712896	716.772619712896
H2-DRI-EAF scope 1&2, EU ETS price = 80 EUR	682.817728383924	682.817728383924	682.817728383924	682.817728383924	682.817728383924	682.817728383924	682.817728383924	682.817728383924	686.506728383924	686.506728383924
H2-DRI-EAF scope 1&2, EU ETS price = 150 EUR	682.817728383924	682.817728383924	682.817728383924	682.817728383924	682.817728383924	682.817728383924	682.817728383924	682.817728383924	689.734603383924	689.734603383924
	2026	2027	2028	2029	2030	2031	2032	2033	2034	2035

## Sheet: Fig. 9
China
Total production	977.414999508374	916.298758011111	851.153462655556
Demand	953.882048148209	908.624594166837	851.648996692579
	2025	2030	2035
India
Total production	129.104166466667	184.696376611111	278.726212255556
Demand	130.085589179604	146.520038341315	172.725213080020
	2025	2030	2035
Japan
Total production	81.5393788500000	93.2944572000000	67.1082072000000
Demand	102.893571076832	103.766472534621	101.469355250508
	2025	2030	2035
U.S.
Total production	116.832664174589	127.727314133333	123.873147466667
Demand	89.7005716100000	91.7107390400000	94.3757034500000
	2025	2030	2035
Russia
Total production	88.6629582666667	90.7237000611111	93.9120093555556
Demand	88.6629585600000	93.3245913700000	94.4315106500000
	2025	2030	2035
South Korea
Total production	69.3599997166667	53.8805174824928	24.3100008500000
Demand	71.5387588500000	70.3540481000000	67.3882302500000
	2025	2030	2035
Turkey
Total production	40.3457180416336	38.2722681004288	36.3800000000000
Demand	36.9099784100000	38.3088096100000	38.8858089100000
	2025	2030	2035
Brazil
Total production	44.5222691833333	68.0887384888889	111.919606444444
Demand	33.3301095533209	34.1198648408682	35.1695737005686
	2025	2030	2035
Australia
Total production	5.02258766666667	7.94231877777778	12.2323612388889
Demand	5.73612403655860	5.99322793083087	6.34955548686664
	2025	2030	2035
Total production
Demand
	2025	2030	2035
